# Supplementary material for: Electrolyte-Gated Graphene Field Effect Transistor-Based Ca2+ Detection Aided by Machine Learning
Source: Sensors (Basel). 2022 Dec 29;23(1):353. doi: 10.3390/s23010353 (PMC9824237; doi:10.3390/s23010353)
Supplement: Supplementary file 1 [file sensors-23-00353-s001.zip]

Archive with 1 entries (1 files):
- sensors-2100631-supplementary.pdf
